# Supplementary material for: Essential Oils of Mentha arvensis and Cinnamomum cassia Exhibit Distinct Antibacterial Activity at Different Temperatures In Vitro and on Chicken Skin
Source: Foods. 2023 Oct 27;12(21):3938. doi: 10.3390/foods12213938 (PMC10647671; doi:10.3390/foods12213938)
Supplement: Supplementary file 1 [file foods-12-03938-s001.zip]

Archive with 4 entries (4 files):
- Table S1.pdf
- Table S2.pdf
- Table_S3.xlsx
- Table_S4.xlsx
