# Supplementary material for: Essential Oils of Mentha arvensis and Cinnamomum cassia Exhibit Distinct Antibacterial Activity at Different Temperatures In Vitro and on Chicken Skin
Source: Foods. 2023 Oct 27;12(21):3938. doi: 10.3390/foods12213938 (PMC10647671; doi:10.3390/foods12213938)
Supplement: Supplementary file 1 [file foods-12-03938-s001.zip › Table_S3.xlsx]

## Sheet: Table S3
Table S3.	Viability of S. typhimurium and S. aureus affected by MEO and CEO vapors at different temperatures
S. typhimurium
Time (h)	Temperature (°C)	Control (lg CFU/mL)	MEO (lg CFU/mL)	CEO (lg CFU/mL)	Control vs MEO	Control vs CEO	MEO vs CEO
4	4	7.72±0.2	7.58±0.2	7.46±0.1	p>0.05	p>0.05	p>0.05
	25	8.60±0.2	7.30±0.1	7.86±0.2	p<0.01	p<0.01	p<0.01
	37	8.74±0.3	6.34±0.4	8.27±0.2	p<0.01	p>0,05	p<0.01
24	4	7.22±0.4	6.40±0.4	7.20±0.3	p>0.05	p>0.05	p>0.05
	25	11.26±0.3	7.85±0.4	8.42±0.2	p<0.01	p<0.01	p<0.05
	37	9.60±0.2	5.81±0.1	0	p<0.01	-	-
48	4	7.56±0.3	0	6.72±0.2	-	p<0.05	-
	25	11.52±0.2	7.41±0.2	0	p<0.01	-	-
	37	9.52±0.4	7.65±0.3	0	p<0.01	-	-
120	4	7.99±0.1	0	0	-	-	-
	25	11.25±0.1	7.80±0.2	0	p<0.01	-	-
	37	9.37±0.3	7.93±0.2	0	p<0.01	-	-
S. aureus
Time (h)	Temperature (°C)	Control (lg CFU/mL)	MEO (lg CFU/mL)	CEO (lg CFU/mL)	Control vs MEO	Control vs CEO	MEO vs CEO
4	4	7.95±0.5	7.58±0.2	7.46±0.1	p>0.05	p>0.05	p>0.05
	25	9.15±0.2	7.84±0.5	8.17±0.1	p<0.01	p<0.01	p>0.05
	37	9.23±0.5	7.78±0.2	8.21±0.4	p<0.01	p<0.05	p>0.05
24	4	7.22±0.4	6.40±0.4	7.20±0.3	p>0.05	p>0.05	p>0.05
	25	12.24±0.3	7.96±0.4	7.77±0.2	p<0.01	p<0.01	p>0.05
	37	12.89±0.4	6.97±0.5	5.44±0.2	p<0.01	p<0.01	p<0.01
48	4	7.56±0.3	0	6.72±0.2	-	p<0.05	-
	25	12.10±0.2	6.64±0.2	4.45±0.4	p<0.01	p<0.01	p<0.01
	37	13,03±0.5	5.13±0.4	0	p<0.01	-	-
120	4	7.99±0.1	0	0	-	-	-
	25	12.68±0.4	4.48±0.2	0	p<0.01	-	-
	37	13.71±0.5	2.46±0.3	0	p<0.01	-	-
