# Supplementary material for: Essential Oils of Mentha arvensis and Cinnamomum cassia Exhibit Distinct Antibacterial Activity at Different Temperatures In Vitro and on Chicken Skin
Source: Foods. 2023 Oct 27;12(21):3938. doi: 10.3390/foods12213938 (PMC10647671; doi:10.3390/foods12213938)
Supplement: Supplementary file 1 [file foods-12-03938-s001.zip › Table_S4.xlsx]

## Sheet: Table S4
Table S4	Viability of S.typhimurium on chicken skin after exposure to MEO and CEO vapors at different temperatures
Time (h)	Temperature (°C)	Control (lg CFU/mL)	MEO (lg CFU/mL)	CEO (lg CFU/mL)	Control vs MEO	Control vs CEO	MEO vs CEO
0	4	5.46±0.1	5.55±0.2	5.62±0.1	p>0.05	p>0.05	p>0.05
	25	5.35±0.2	5.28±0.1	5.68±0.2	p>0.05	p>0.05	p>0.05
	37	5.56±0.3	5.29±0.15	5.54±0.1	p>0.05	p>0.05	p>0.05
1	4	5.45±0.2	5.12±0.25	4.77±0.2	p>0.05	p=0.0249	p>0.05
	25	5.46±0.2	5.46±0.1	5.31±0.1	p>0.05	p>0.05	p>0.05
	37	5.30±0.1	4.67±0.2	4.65±0.1	p=0.0212	p=0.003	p>0.05
24	4	4.80±0.1	4.91±0.2	4.89±0.3	p>0.05	p>0.05	p>0.05
	25	7.80±0.15	8.33±0.3	5.92±0.1	p>0.05	p=0.0002	p=0.0002
	37	9.26±0.2	8.77±0.2	6.78±0.1	p>0.05	p=0.0003	p=0.0006
